# Supplementary material for: Target Cell Extraction and Spectrum–Effect Relationship Coupled with BP Neural Network Classification for Screening Potential Bioactive Components in Ginseng Extract with a Protective Effect against Myocardial Damage
Source: Molecules. 2024 Apr 28;29(9):2028. doi: 10.3390/molecules29092028 (PMC11085743; doi:10.3390/molecules29092028)
Supplement: Supplementary file 1 [file molecules-29-02028-s001.zip]

Archive with 1 entries (1 files):
- molecules-2943800-supplementary.pdf
